# Supplementary material for: Predicting Complexity Perception of Real World Images
Source: PLoS One. 2016 Jun 23;11(6):e0157986. doi: 10.1371/journal.pone.0157986 (PMC4919018; doi:10.1371/journal.pone.0157986)
Supplement: S1 File — (XLS) [file pone.0157986.s001.xls]

## Sheet: RSIVL
	contrast	correlation	energy	homogeneity	Frequency Factor	Edge Density	Compression Ratio	NumReg	Colorfullness	Ncolors	Harmony	FC	SE		subjective scores
imm(01)	0.217894	0.952404	0.158151	0.93062	0.44902	0.0594826	0.252978	50	0.364449	960	-1.18932	19.2257	3.22979		66.5244
imm(02)	0.110367	0.978831	0.168205	0.945874	0.470588	0.0503876	0.224387	8	0.103591	88	1.81744	12.0105	3.59949		38.6475
imm(03)	0.0953776	0.934582	0.282891	0.954592	0.470588	0.0129683	0.208429	7	0.360086	296	0.691444	9.82899	3.09639		26.7859
imm(04)	0.13891	0.964996	0.253933	0.962746	0.456863	0.0313792	0.172669	8	0.193196	170	1.81419	9.849	2.86636		37.9097
imm(05)	0.135681	0.974414	0.162996	0.938955	0.462745	0.0506318	0.247501	21	0.171727	320	0.788121	14.9476	3.58354		34.1444
imm(06)	0.0287135	0.994087	0.550784	0.988296	0.343137	0.00750851	0.164972	17	0.705267	588	-0.296456	8.3209	2.54539		9.64003
imm(07)	0.486944	0.932225	0.0957139	0.871157	0.454902	0.0947761	0.306228	92	0.280682	780	-0.231993	27.3524	4.0009		80.5085
imm(08)	0.269417	0.963257	0.16524	0.898349	0.419608	0.0734714	0.297247	67	0.195215	825	-0.0542975	24.1298	4.01465		36.0317
imm(09)	0.446208	0.948949	0.118712	0.883857	0.452941	0.08308	0.286478	88	0.42481	991	-0.510846	28.2194	3.78407		78.8229
imm(10)	0.896772	0.880969	0.0547341	0.767463	0.468627	0.169033	0.411776	123	0.380315	1093	-0.532721	37.3721	4.28499		75.2111
imm(11)	1.11476	0.908317	0.0798501	0.816295	0.464706	0.128595	0.376399	91	0.223373	346	-0.159842	33.4773	4.09196		59.4758
imm(12)	0.144636	0.969426	0.142402	0.946061	0.456863	0.0438958	0.236306	52	0.383244	535	-0.187124	20.8077	3.31431		44.216
imm(13)	0.185027	0.903504	0.254279	0.924054	0.466667	0.0274476	0.218223	28	0.458817	489	0.637114	10.1481	2.91945		47.9124
imm(14)	0.503034	0.90601	0.0874523	0.812313	0.464706	0.082809	0.361065	58	0.216567	576	-1.09471	24.0483	3.94936		35.3512
imm(15)	0.4217	0.932097	0.0923267	0.867666	0.464706	0.0990647	0.335722	99	0.15292	742	-0.448869	30.5662	3.88657		88.8069
imm(16)	0.428267	0.943538	0.108039	0.876622	0.443137	0.0832928	0.270998	87	0.212906	415	-1.24279	25.2213	3.9255		60.6584
imm(17)	0.12316	0.969651	0.17315	0.946301	0.37451	0.0373024	0.218208	60	0.319017	392	-1.32188	17.9254	3.64707		37.8557
imm(18)	0.17334	0.975377	0.142706	0.930024	0.390196	0.0351334	0.242388	110	0.273143	722	-0.516999	25.3835	3.84311		55.4796
imm(19)	0.303737	0.96606	0.109543	0.899527	0.433333	0.0598002	0.274043	122	0.307181	1049	-1.78447	27.9636	3.84293		61.531
imm(20)	0.133851	0.980262	0.220956	0.940982	0.411765	0.014379	0.252918	15	0.0828956	257	0.0733481	17.6119	3.61982		55.5386
imm(21)	0.206206	0.978147	0.174703	0.913726	0.445098	0.0815341	0.225225	55	0.44036	581	0.393487	22.2776	3.61077		47.7116
imm(22)	0.170173	0.973675	0.147826	0.932447	0.437255	0.0364093	0.198816	51	0.374289	406	-0.556372	20.2098	3.4141		55.5386
imm(23)	0.649325	0.935829	0.0773049	0.851626	0.460784	0.104714	0.328486	97	0.360565	2213	-1.13183	39.3494	3.84768		78.578
imm(24)	0.172573	0.967151	0.125168	0.919822	0.445098	0.0312652	0.251179	33	0.415239	446	-1.55454	18.0244	3.72914		46.2844
imm(25)	0.222566	0.94684	0.137854	0.921153	0.45098	0.0516272	0.280765	44	0.113851	348	0.310695	21.2951	3.83759		65.6437
imm(26)	0.255298	0.974022	0.103433	0.907421	0.421569	0.0640719	0.321293	148	0.650713	2229	-1.56807	33.6116	4.03064		76.2131
imm(27)	0.333577	0.900173	0.182061	0.893038	0.464706	0.121182	0.29609	79	0.239595	402	0.547332	29.0305	4.10742		41.062
imm(28)	0.252223	0.961315	0.101239	0.893559	0.437255	0.0549595	0.326296	99	0.326006	901	-1.51754	24.1819	3.97293		38.3965
imm(29)	0.175938	0.980065	0.329226	0.950864	0.437255	0.0248038	0.273838	53	0.346932	521	-0.297814	25.1434	3.81751		36.9965
imm(30)	0.435655	0.931314	0.120658	0.866648	0.458824	0.0915185	0.321668	90	0.598436	652	-0.559659	25.6988	3.84726		54.671
imm(31)	0.691205	0.923266	0.0786811	0.844558	0.460784	0.105571	0.355289	75	0.50157	739	-0.520753	38.2151	3.97562		70.6899
imm(32)	0.0981826	0.985665	0.241545	0.96085	0.401961	0.0153962	0.210848	22	0.576065	406	-0.293959	12.0753	3.16122		22.1409
imm(33)	0.0950702	0.980876	0.153026	0.954924	0.388235	0.0122621	0.226169	23	0.658938	492	0.644767	10.3215	3.07647		12.3174
imm(34)	0.0732537	0.989378	0.363655	0.97101	0.42549	0.0222513	0.141838	9	0.301751	158	0.013075	7.29045	2.72009		7.07293
imm(35)	0.113033	0.984282	0.460624	0.963722	0.417647	0.0225152	0.198987	14	0.422194	270	-0.376416	9.30405	2.62971		21.9087
imm(36)	0.218765	0.982123	0.108026	0.92365	0.415686	0.0391397	0.268732	66	0.272391	493	-1.29703	21.3202	3.67074		38.5106
imm(37)	0.112449	0.981871	0.19921	0.947486	0.409804	0.0491684	0.255173	36	0.83385	673	-0.611519	16.9832	3.72955		24.5202
imm(38)	0.129422	0.975515	0.138365	0.947557	0.429412	0.0275262	0.184099	49	0.213657	509	-0.615715	14.8679	3.3296		66.0694
imm(39)	0.0967885	0.986571	0.317108	0.961737	0.392157	0.0161941	0.201006	42	0.525458	552	-0.851585	17.736	3.52926		23.7617
imm(40)	0.439258	0.933097	0.0959254	0.878188	0.452941	0.0976105	0.323772	80	0.427611	797	-0.366017	30.5198	4.0401		72.011
imm(41)	0.639686	0.679838	0.124521	0.764518	0.482353	0.192622	0.431529	50	0.253649	511	1.21415	33.8632	4.23305		34.1736
imm(42)	0.740054	0.902675	0.0836898	0.842715	0.458824	0.120073	0.364354	105	0.236558	1334	-0.79944	41.9958	4.10642		69.8335
imm(43)	0.457485	0.930204	0.0972023	0.845541	0.452941	0.101407	0.359631	116	0.301329	1194	-1.36125	36.8519	4.26051		60.6406
imm(44)	0.15388	0.97693	0.170105	0.937973	0.421569	0.0424405	0.232395	112	0.289456	469	-0.474259	29.7075	4.05254		77.6183
imm(45)	0.132778	0.959687	0.324149	0.974878	0.394118	0.0219887	0.113242	15	0.0827757	191	0.26758	8.97333	2.12395		13.1135
imm(46)	0.0648798	0.98718	0.194389	0.970762	0.358824	0.0216159	0.181162	24	0.760395	88	-0.629875	12.4435	3.19243		13.3901
imm(47)	0.0814471	0.98504	0.200553	0.960581	0.380392	0.0351816	0.164465	40	0.275003	321	-0.332663	11.3038	3.25251		24.3308
imm(48)	0.100314	0.96897	0.280558	0.95638	0.45098	0.0282217	0.218276	29	0.506312	510	-0.137594	12.3777	3.04354		46.4841
imm(49)	0.118121	0.984265	0.220781	0.950226	0.423529	0.0344405	0.222179	37	0.387218	391	-0.575097	13.4985	3.41188		30.5258
