# Supplementary material for: Predicting Complexity Perception of Real World Images
Source: PLoS One. 2016 Jun 23;11(6):e0157986. doi: 10.1371/journal.pone.0157986 (PMC4919018; doi:10.1371/journal.pone.0157986)
Supplement: S2 File — (XLS) [file pone.0157986.s002.xls]

## Sheet: LIVE+IVL
	contrast	correlation	energy	homogeneity	Frequency Factor	Edge Density	Compression Ratio	NumReg	Colorfullness	Ncolors	Harmony	clutter FC	clutter SE		subjective scores
bikes.bmp	0.571856	0.878323	0.112258	0.837916	0.460784	0.110222	0.348053	117	0.302859	1124	-1.19345	43.0333	4.0837		68.5257
building2.bmp	1.23836	0.862326	0.0631116	0.745867	0.462745	0.16088	0.43177	117	0.268432	1182	-1.14394	59.7624	4.29836		64.1336
buildings.bmp	1.00114	0.873667	0.0741247	0.801593	0.460784	0.120743	0.356432	102	0.227922	406	-1.23558	34.5439	4.2398		62.8658
caps.bmp	0.142255	0.956706	0.180259	0.937413	0.439216	0.0279795	0.22465	31	0.506382	897	-0.931926	14.0996	3.31594		28.0685
carnivaldolls.bmp	0.389936	0.957039	0.170714	0.893251	0.438272	0.0588551	0.280064	67	0.519886	1209	-0.774231	29.5996	3.40182		42.469
cemetry.bmp	0.682844	0.857292	0.120197	0.828281	0.460417	0.0835269	0.367571	82	0.394839	773	0.0636156	40.0786	3.84348		51.5513
churchandcapitol.bmp	0.497246	0.93472	0.134121	0.879998	0.454183	0.0833963	0.318623	62	0.280389	759	-0.831392	36.3396	3.75285		63.6926
coinsinfountain.bmp	0.357529	0.961544	0.0950309	0.875964	0.433333	0.0652496	0.342511	105	0.268581	1200	-0.809122	41.9717	3.91726		51.2973
dancers.bmp	0.65672	0.93527	0.100535	0.861394	0.46	0.100359	0.359585	64	0.335001	1717	-1.07851	45.698	3.86505		63.9453
flowersonih35.bmp	0.925451	0.893445	0.0803493	0.795198	0.468627	0.155252	0.376124	96	0.396339	1246	-0.244932	45.9474	3.95036		63.761
house.bmp	0.284382	0.914619	0.152612	0.892121	0.460784	0.0443878	0.29424	79	0.322493	539	-0.471293	21.3718	3.7307		65.2877
lighthouse.bmp	0.457838	0.897187	0.141726	0.877107	0.458159	0.0546181	0.288483	39	0.267882	491	-0.668096	21.1121	3.48445		46.4656
lighthouse2.bmp	0.280265	0.922316	0.172454	0.898475	0.462745	0.0685527	0.289343	57	0.283778	340	-0.313889	20.7214	3.64106		56.9431
manfishing.bmp	0.25508	0.976303	0.106804	0.921322	0.447248	0.0446466	0.302851	53	0.165311	403	-1.17269	30.7125	3.62309		55.2706
monarch.bmp	0.239175	0.933535	0.194693	0.929471	0.435294	0.0473887	0.259249	79	0.475941	656	-0.550273	21.8809	3.36765		49.7477
ocean.bmp	0.13324	0.963848	0.182676	0.939695	0.460784	0.0478694	0.256384	20	0.168106	204	0.288436	16.6888	3.8255		43.6213
paintedhouse.bmp	0.437722	0.915995	0.12795	0.865386	0.464706	0.0784887	0.308301	80	0.194752	576	-0.0719165	25.5053	4.05345		61.5956
parrots.bmp	0.14035	0.968223	0.186455	0.942935	0.423529	0.0175374	0.229264	47	0.624082	925	-0.0520053	13.103	3.02948		41.7625
plane.bmp	0.190024	0.985447	0.299982	0.943237	0.441176	0.0221965	0.217047	39	0.245947	469	-0.465753	15.8358	2.94916		45.121
rapids.bmp	0.315953	0.931706	0.113869	0.885088	0.454902	0.063446	0.320469	75	0.473842	932	-0.453326	29.8338	3.90739		48.1073
sailing1.bmp	0.268559	0.960472	0.12431	0.902073	0.464706	0.0659536	0.292021	25	0.245831	351	-0.174568	20.9703	3.83121		48.568
sailing2.bmp	0.241754	0.915893	0.211263	0.922216	0.447699	0.0348293	0.249635	31	0.228925	613	-0.310488	15.3213	3.08485		48.1073
sailing3.bmp	0.218708	0.928348	0.20886	0.92617	0.453975	0.0306163	0.258376	17	0.168595	575	-0.600931	16.2863	3.39416		49.1227
sailing4.bmp	0.284963	0.916349	0.223023	0.905484	0.462745	0.0503489	0.282775	69	0.265604	487	-0.197241	24.1205	3.70014		58.7528
statue.bmp	0.224092	0.953	0.142238	0.920313	0.451883	0.0419097	0.265222	48	0.156727	367	-0.725164	23.2429	3.69868		47.3194
stream.bmp	0.696392	0.870512	0.0927387	0.795095	0.47451	0.105494	0.390887	70	0.213054	480	0.562948	34.2871	4.19085		63.9364
studentsculpture.bmp	0.687433	0.911377	0.0617452	0.793824	0.456175	0.149815	0.406521	88	0.213788	927	-1.02163	42.7709	4.13897		44.2845
woman.bmp	0.463732	0.849075	0.170488	0.855227	0.468619	0.0706597	0.336422	86	0.314782	659	-0.371384	34.6062	4.00252		50.8772
womanhat.bmp	0.198823	0.933562	0.161749	0.911937	0.449791	0.0234664	0.268412	42	0.446172	434	-0.538181	18.8708	3.51552		39.4505
arrow.png	0.366295	0.949267	0.1099	0.915075	0.445578	0.0586354	0.305224	28	0.831985	1093	-0.889868	27.9249	3.83096		42.2525
baby.png	0.0949975	0.977774	0.225841	0.953787	0.409864	0.01164	0.233067	36	0.3167	404	-0.314558	13.3664	3.44152		37.2048
bus.png	0.529402	0.950196	0.0809003	0.858491	0.445578	0.113281	0.340922	145	0.381743	1492	-1.19636	40.43	4.24988		68.2739
candies.png	0.319912	0.968029	0.103929	0.881975	0.409864	0.105751	0.332251	185	0.513495	1930	-1.67724	41.8958	4.27355		69.5486
chianti.png	0.220947	0.953176	0.144015	0.906133	0.44898	0.095679	0.299487	78	0.701168	618	0.579729	24.7291	3.78498		40.6726
clips.png	0.0366935	0.992921	0.618364	0.984805	0.357143	0.0168708	0.138159	18	0.309969	1085	-0.407967	6.95351	2.03387		29.2689
dancers1.png	0.116818	0.983432	0.120339	0.952667	0.362245	0.024825	0.223457	96	0.302199	1243	-1.87724	18.0386	3.18134		50.7388
dancers2.png	0.18703	0.976177	0.119292	0.926285	0.386054	0.0449863	0.251664	150	0.681082	1555	-1.12178	25.0743	3.83472		62.969
girlbw.png	0.102182	0.991659	0.129726	0.951417	0.380952	0.0172986	0.175103	44	0	16	1.4153	9.96173	3.02909		31.2192
home.png	0.195243	0.973019	0.1399	0.929402	0.435374	0.0555664	0.255649	110	0.508841	842	-0.600748	25.1128	3.87389		69.1494
manikin.png	0.0308756	0.994972	0.268128	0.985846	0.297619	0.00678347	0.141022	17	0.151409	184	1.48244	5.59141	2.37759		27.128
metro.png	0.0565584	0.994456	0.136886	0.972441	0.277211	0.00958318	0.189331	79	0.245033	577	-0.975662	13.0125	3.16953		52.7122
mountain.png	0.429338	0.947477	0.112467	0.861504	0.459184	0.0808	0.311338	68	0.253596	463	0.381514	25.365	4.16566		40.5236
pastry1.png	0.102045	0.985346	0.128632	0.952325	0.370748	0.0355215	0.24321	146	0.810069	1365	-0.963163	19.2201	3.65516		45.0329
pisa.png	0.358066	0.967004	0.108068	0.894122	0.438776	0.0880648	0.290103	102	0.238865	974	-0.336255	28.0285	3.78574		69.8886
snow.png	0.197771	0.975706	0.137458	0.924222	0.409864	0.0364019	0.257162	76	0.334077	498	-0.920469	21.443	3.9522		34.0265
sunflowers.png	0.0755787	0.986215	0.166813	0.968484	0.365646	0.0215707	0.168568	43	0.437543	508	-0.432735	9.94278	2.77094		22.8223
tate.png	0.19588	0.97911	0.138802	0.94413	0.428571	0.0368431	0.227191	63	0.0888477	711	-0.332044	21.8787	3.72937		45.075
tickets.png	0.219113	0.955657	0.217031	0.946662	0.442177	0.0424769	0.22821	31	0.317083	613	-0.305482	16.4103	3.11461		34.1944
volterra.png	0.378974	0.919761	0.150254	0.877211	0.459184	0.108096	0.317752	88	0.44132	643	-0.51468	28.2773	3.85541		49.8617
