# Supplementary material for: Predicting Complexity Perception of Real World Images
Source: PLoS One. 2016 Jun 23;11(6):e0157986. doi: 10.1371/journal.pone.0157986 (PMC4919018; doi:10.1371/journal.pone.0157986)
Supplement: S3 File — (XLS) [file pone.0157986.s003.xls]

## Sheet: ComplexityTEXTURE
	contrast	correlation	energy	homogeneity	freq factor	Edge Density	Compression Ratio	NumReg	Colorfullness	Ncolors	color harmony	clutter FC	clutter SE		subjective scores
'Bark.0000.ppm'	0.431239	0.951067	0.0785114	0.825347	0.376471	0.148727	0.299113	107	0.234653	395	-0.232286	33.2158	4.32447		57.9096
'Bark.0001.ppm'	0.248311	0.917922	0.134754	0.877333	0.366667	0.20105	0.28769	93	0.267339	247	0.310112	25.9854	4.33091		72.4941
'Bark.0004.ppm'	0.391982	0.892365	0.11649	0.831485	0.433333	0.219418	0.367714	98	0.170492	309	-0.797037	47.3125	4.32419		57.4776
'Bark.0006.ppm'	0.174516	0.886911	0.239025	0.913426	0.398039	0.114349	0.279123	81	0.147944	165	-0.168505	32.8977	4.30245		59.5532
'Bark.0007.ppm'	0.927918	0.865694	0.122451	0.755521	0.421569	0.189224	0.37406	99	0.257062	375	-1.58476	52.6373	4.48226		58.8795
'Bark.0008.ppm'	1.18848	0.696669	0.0707169	0.697084	0.472549	0.195721	0.429694	20	0.135923	231	1.09916	39.8071	4.17988		49.6577
'Bark.0009.ppm'	1.22977	0.800403	0.0624858	0.711042	0.460784	0.194008	0.431942	98	0.151522	226	0.568932	40.7059	4.33011		55.1346
'Bark.0011.ppm'	1.97302	0.723425	0.0330075	0.62573	0.472549	0.27634	0.477529	104	0.131023	252	0.893106	45.8737	4.37689		53.1121
'Brick.0000.ppm'	0.16657	0.780376	0.319729	0.917265	0.447059	0.109436	0.279451	19	0.1635	131	0.761536	19.8808	4.34759		31.8114
'Brick.0004.ppm'	0.420744	0.706594	0.17909	0.809545	0.466667	0.171463	0.357536	8	0.106451	124	0.749994	23.6122	4.06606		36.2861
'Brick.0005.ppm'	0.373647	0.832431	0.148508	0.839022	0.423529	0.124096	0.333033	30	0.199474	203	1.09546	30.972	3.99412		47.6658
'Brick.0007.ppm'	0.463804	0.916885	0.118046	0.834019	0.415686	0.113457	0.351209	87	0.240659	341	-0.203491	42.7173	4.23821		61.7396
'Clouds.0000.ppm'	0.0858381	0.901022	0.349615	0.957081	0.441176	0.0240746	0.243598	0	0.155213	92	-3.1423	7.90506	3.97375		37.0181
'Fabric.0000.ppm'	0.58958	0.642039	0.200807	0.823979	0.468627	0.115322	0.366898	74	0.35477	120	1.93618	33.5548	4.11904		27.0759
'Fabric.0004.ppm'	1.03365	0.850065	0.0645741	0.718188	0.480392	0.284466	0.482109	102	0.27842	355	1.12169	55.2815	4.46343		57.6105
'Fabric.0007.ppm'	0.887437	0.682914	0.096358	0.725485	0.454902	0.293476	0.380096	1	0.101491	123	2.31639	31.2579	4.62167		44.6914
'Fabric.0008.ppm'	1.93107	0.827902	0.0482832	0.694068	0.470588	0.222275	0.497204	100	0.274767	311	-0.92587	56.8811	4.41015		48.4052
'Fabric.0011.ppm'	1.71425	0.69081	0.0392612	0.629943	0.476471	0.300648	0.490256	86	0.249254	185	1.64993	43.2263	4.52866		38.2289
'Fabric.0013.ppm'	0.372982	0.938092	0.105289	0.891205	0.452941	0.129894	0.349402	73	0.239335	206	1.34197	40.4828	4.27406		39.2654
'Fabric.0015.ppm'	0.644673	0.758445	0.0980081	0.754687	0.470588	0.211643	0.422696	110	0.572846	400	1.09604	40.5918	4.49183		55.0139
'Fabric.0017.ppm'	1.90144	0.674277	0.0357461	0.609059	0.480392	0.345989	0.478475	81	0.100165	129	0.737945	50.4646	4.61124		42.9924
'Fabric.0018.ppm'	2.29239	0.397133	0.0447737	0.572059	0.486275	0.365925	0.483009	3	0.0948247	158	2.39988	40.3787	4.63745		55.0139
'Flowers.0002.ppm'	0.584913	0.88423	0.0824326	0.804433	0.437255	0.193462	0.383506	83	0.283659	479	-0.946584	39.4097	4.35198		51.0438
'Flowers.0004.ppm'	1.34747	0.734189	0.0638836	0.716848	0.470588	0.264896	0.475398	62	0.213143	478	0.0107291	42.3117	4.37059		65.7287
'Flowers.0005.ppm'	0.686239	0.856036	0.0875109	0.79705	0.44902	0.202938	0.396039	99	0.13455	256	1.01742	31.3449	4.18478		56.4733
'Food.0000.ppm'	1.13636	0.792168	0.0590661	0.724531	0.462745	0.212372	0.461633	91	0.426503	223	1.49508	55.0669	4.41346		40.3662
'Food.0002.ppm'	1.47673	0.757232	0.0525759	0.709435	0.468627	0.217445	0.484525	80	0.515988	324	1.63627	60.8302	4.34763		50.0679
'Food.0005.ppm'	1.40668	0.636821	0.0573163	0.657757	0.480392	0.329819	0.50924	74	0.356154	244	0.683034	47.0145	4.70649		47.2764
'Food.0006.ppm'	0.556041	0.910836	0.0811421	0.834455	0.433333	0.123772	0.405582	117	0.976814	1806	-0.207685	58.8015	4.27819		67.0295
'Grass.0001.ppm'	3.64999	0.634303	0.0339171	0.592144	0.476471	0.318954	0.559474	103	0.25765	326	1.24589	68.9749	4.46514		65.9636
'Leaves.0002.ppm'	0.436992	0.797751	0.146373	0.82653	0.421569	0.117104	0.303987	111	0.250471	281	0.736485	36.6999	4.19765		34.1219
'Leaves.0003.ppm'	1.62	0.852362	0.0727962	0.689401	0.42549	0.251255	0.480801	116	0.26194	547	0.112147	82.3998	4.67504		66.782
'Leaves.0006.ppm'	0.5013	0.936854	0.223165	0.84429	0.4	0.13044	0.373414	104	0.35422	579	-1.81374	57.4671	4.41536		66.7449
'Leaves.0009.ppm'	0.653857	0.915635	0.173734	0.82901	0.384314	0.152889	0.35859	106	0.251616	692	-1.53485	61.9196	4.37541		56.8566
'Leaves.0010.ppm'	0.83804	0.826993	0.0673034	0.743254	0.433333	0.25742	0.411943	77	0.300013	371	-0.164507	44.3283	4.33937		50.8655
'Leaves.0011.ppm'	0.960223	0.857689	0.139334	0.790667	0.445098	0.160992	0.41323	89	0.172676	386	-0.364953	46.7753	4.36025		66.2363
'Leaves.0012.ppm'	1.72936	0.771037	0.0507322	0.650311	0.44902	0.286995	0.499917	88	0.364669	1008	-1.22057	82.635	4.55655		67.1013
'Leaves.0013.ppm'	1.73157	0.767677	0.0470226	0.651851	0.421569	0.274078	0.428925	98	0.251408	495	-0.977623	64.255	4.5165		60.4387
'Metal.0000.ppm'	4.38379	0.216424	0.0353447	0.513157	0.490196	0.368065	0.535336	41	0.147799	135	2.12512	50.0337	4.65774		49.7672
'Metal.0002.ppm'	3.06404	0.516882	0.0737991	0.628373	0.482353	0.257339	0.534665	15	0.186607	194	2.09827	50.8934	4.64408		69.524
'Misc.0000.ppm'	0.996667	0.823197	0.133397	0.753713	0.431373	0.2099	0.428546	74	0.274231	305	0.33148	67.4379	4.6605		59.3216
'Misc.0002.ppm'	0.300002	0.656782	0.258336	0.855122	0.452941	0.165989	0.298389	0	0.102779	106	1.83851	21.9167	4.25895		54.2572
'Sand.0000.ppm'	0.443971	0.613817	0.181375	0.798615	0.468627	0.294434	0.38574	70	0.211313	152	1.25151	58.4564	4.56784		46.3952
'Sand.0003.ppm'	0.303705	0.75586	0.20358	0.850821	0.419608	0.208626	0.341371	61	0.241944	207	1.25939	47.4172	4.45803		55.3018
'Sand.0005.ppm'	0.740815	0.880129	0.148649	0.782862	0.392157	0.180668	0.377916	105	0.347328	481	-0.581529	57.8508	4.55362		56.0061
'Stone.0004.ppm'	1.11997	0.384976	0.113264	0.686378	0.484314	0.267017	0.425654	2	0.115158	132	1.85042	28.5117	4.30512		41.0958
'Tile.0000.ppm'	0.820355	0.684511	0.101066	0.729747	0.45098	0.362999	0.40034	69	0.160114	202	0.672747	42.546	4.3496		53.1362
'Tile.0001.ppm'	0.279228	0.938195	0.345798	0.89732	0.396078	0.106441	0.308512	118	0.161916	199	-0.367106	39.2384	4.24584		40.55
'Tile.0007.ppm'	0.459527	0.863504	0.200874	0.851775	0.47451	0.0359116	0.331361	0	0.0872179	107	-3.1423	27.926	4.09393		16.1129
'Water.0000.ppm'	0.26749	0.95571	0.0946636	0.871128	0.443137	0.241611	0.364274	91	0.190312	174	0.374112	32.9255	4.50817		44.2328
'Water.0002.ppm'	0.111187	0.882996	0.403775	0.945225	0.42549	0.0418091	0.25515	0	0.189594	238	-3.1423	14.2572	3.75967		41.0988
'Water.0004.ppm'	0.226605	0.963882	0.139252	0.893744	0.386275	0.146423	0.321148	79	0.157761	188	0.987101	33.1842	4.36765		56.9644
'Wood.0000.ppm'	0.323726	0.946076	0.0874629	0.854182	0.372549	0.132809	0.332372	76	0.179009	391	-1.50441	36.8588	4.10033		70.2502
'Wood.0002.ppm'	0.0968536	0.540766	0.706705	0.951669	0.484314	0.0156288	0.233658	0	0.0993856	37	-3.1423	5.894	4.05907		15.2906
