# Supplementary material for: Predicting Complexity Perception of Real World Images
Source: PLoS One. 2016 Jun 23;11(6):e0157986. doi: 10.1371/journal.pone.0157986 (PMC4919018; doi:10.1371/journal.pone.0157986)
Supplement: S4 File — (XLS) [file pone.0157986.s004.xls]

## Sheet: RawFooT
	contrast	correlation	energy	homogeneity	Frequency Factor	Edge Density	Compression Ratio	NumReg	Colorfullness	Ncolors	Harmony	clutter FC	clutter SE		subject scores
'0001-01.png'	0.092955	0.959262	0.274402	0.953966	0.32549	0.0499115	0.21548	34	0.294723	129	1.22411	16.8263	3.42646		51.0517
'0002-01.png'	0.0961083	0.958614	0.215696	0.952613	0.32549	0.0470619	0.22017	100	0.394554	183	1.43659	17.2504	3.67165		57.6852
'0003-01.png'	0.0072774	0.703677	0.968361	0.996361	0.411765	0.0609665	0.174225	0	0.117163	31	-3.1423	4.3874	3.94763		39.0546
'0004-01.png'	0.0667732	0.80532	0.650439	0.966613	0.405882	0.0876083	0.226081	0	0.295639	103	-3.1423	10.1568	3.9987		42.7721
'0005-01.png'	0.0970409	0.912811	0.399313	0.951551	0.341176	0.0905075	0.210963	20	0.22541	92	1.52846	19.7793	3.84062		54.5808
'0006-01.png'	0.167113	0.964131	0.133274	0.922169	0.319608	0.0803795	0.261252	123	0.658837	967	-0.736121	27.0745	3.99528		58.2567
'0007-01.png'	0.119236	0.950727	0.202777	0.941865	0.333333	0.0653877	0.234734	85	0.307998	163	1.1871	22.415	3.73248		55.795
'0008-01.png'	0.120436	0.901271	0.278824	0.939807	0.370588	0.171562	0.251147	100	0.251676	99	1.33584	26.7601	4.16963		59.8675
'0009-01.png'	0.160275	0.926638	0.211884	0.921091	0.347059	0.0891304	0.257528	79	0.294706	188	1.62036	21.8704	3.9993		58.3487
'0011-01.png'	0.15265	0.782536	0.394557	0.924129	0.415686	0.183868	0.276667	0	0.276338	111	2.66076	19.611	4.34077		52.411
'0012-01.png'	0.0880741	0.758832	0.554487	0.955963	0.417647	0.205856	0.196059	0	0.210813	33	-3.1423	5.32254	4.38212		34.6404
'0014-01.png'	0.179561	0.92601	0.258547	0.918761	0.362745	0.0931931	0.256967	58	0.258157	230	2.94637	19.6963	3.89485		52.605
'0015-01.png'	0.149061	0.918551	0.231643	0.92654	0.35098	0.0895576	0.262254	91	0.29958	198	2.82729	17.6615	3.88728		63.0205
'0016-01.png'	0.073439	0.763203	0.623469	0.96328	0.411765	0.134018	0.224117	99	0.0523318	58	0.845551	35.7672	4.45388		56.7141
'0017-01.png'	0.287904	0.863755	0.171817	0.866166	0.396078	0.196167	0.30942	78	0.278663	211	3.08097	25.6017	4.43904		50.4437
'0019-01.png'	0.0918122	0.925868	0.377052	0.954446	0.34902	0.0546188	0.228193	34	0.30613	116	2.32258	13.4398	3.77449		48.8777
'0020-01.png'	0.0618158	0.87952	0.538314	0.969092	0.358824	0.0870857	0.197468	4	0.20476	74	2.941	9.5731	3.85907		43.6003
'0022-01.png'	0.285191	0.872496	0.150219	0.865043	0.390196	0.184715	0.300522	88	0.276617	179	1.27167	31.8515	4.30425		68.3471
'0023-01.png'	0.223558	0.770066	0.261179	0.888746	0.409804	0.246826	0.287855	19	0.0812001	105	1.25941	32.4411	4.60834		59.2124
'0025-01.png'	0.0836748	0.865411	0.401885	0.958163	0.37451	0.117218	0.224444	108	0.187962	70	0.673679	28.2648	4.24261		66.9567
'0026-01.png'	0.24833	0.494264	0.325816	0.875835	0.452941	0.251579	0.256097	0	0.144526	48	-3.1423	28.512	4.60371		46.742
'0027-01.png'	0.236821	0.812369	0.273949	0.883521	0.394118	0.226219	0.315266	47	0.385263	258	3.03666	23.6928	4.26221		66.9567
'0028-01.png'	0.072946	0.913786	0.379655	0.963527	0.364706	0.0949745	0.215622	11	0.222365	69	1.99326	12.5777	4.16042		54.456
'0029-01.png'	0.107628	0.792693	0.400631	0.946186	0.433333	0.0504112	0.200801	1	0.198523	48	1.52236	11.1908	3.96195		44.8217
'0031-01.png'	0.0860522	0.877453	0.391458	0.956974	0.380392	0.0529442	0.220085	7	0.329967	143	2.9685	8.21158	3.795		43.2587
'0032-01.png'	0.238426	0.841944	0.202078	0.884649	0.405882	0.185513	0.30253	71	0.24749	163	1.49115	31.6717	4.40855		64.9614
'0033-01.png'	0.0629357	0.892347	0.445374	0.968665	0.382353	0.0213051	0.197254	18	0.0522635	98	0.818558	23.0756	3.91507		44.8743
'0034-01.png'	0.141905	0.783327	0.423208	0.929052	0.394118	0.168087	0.254285	15	0.20747	82	1.38369	29.965	4.38571		61.1417
'0035-01.png'	0.148449	0.908486	0.24015	0.9268	0.366667	0.110935	0.257679	92	0.31693	165	2.36782	19.6964	4.06358		56.4711
'0036-01.png'	0.0663986	0.602196	0.775631	0.966801	0.429412	0.157459	0.224177	0	0.179128	53	-3.1423	6.57808	4.29119		28.3437
'0037-01.png'	0.160126	0.761754	0.369598	0.919952	0.398039	0.227669	0.27887	24	0.303647	125	3.01772	16.781	4.40651		62.5123
'0038-01.png'	0.109371	0.869573	0.386535	0.945651	0.388235	0.0956497	0.242396	36	0.306662	120	2.99181	14.8042	4.03973		54.3439
'0039-01.png'	0.0673885	0.884515	0.540562	0.966484	0.390196	0.0791817	0.225768	36	0.36774	90	2.4556	13.6803	3.68221		51.4976
'0040-01.png'	0.149122	0.806329	0.339303	0.925821	0.417647	0.139126	0.271266	15	0.325517	105	3.04244	16.9249	4.27874		54.2935
'0041-01.png'	0.16256	0.918511	0.195555	0.919005	0.394118	0.148125	0.272566	73	0.182445	175	-0.428329	22.5273	4.11077		68.0269
'0042-01.png'	0.0459309	0.851434	0.673102	0.977035	0.405882	0.130707	0.221268	17	0.568613	80	2.61346	9.24383	4.21094		41.5833
'0043-01.png'	0.0555284	0.869128	0.642583	0.972236	0.413725	0.0630226	0.230287	3	0.186468	94	-3.1423	13.5586	4.08463		51.7968
'0045-01.png'	0.0633447	0.848522	0.650899	0.968389	0.386275	0.0217171	0.224622	4	0.285007	117	2.62346	8.50113	3.62254		52.5377
'0046-01.png'	0.0917969	0.91637	0.30832	0.954219	0.37451	0.0726242	0.232656	79	0.294211	171	-0.137767	18.4252	4.05602		61.2414
'0049-01.png'	0.152275	0.901041	0.283531	0.926088	0.376471	0.0873947	0.26083	80	0.360013	186	2.97722	17.4301	3.84668		55.3963
'0050-01.png'	0.228649	0.657725	0.301411	0.885818	0.439216	0.276829	0.317048	1	0.396393	109	1.94312	28.4545	4.51911		47.3029
'0051-01.png'	0.0939908	0.927629	0.297838	0.953015	0.341176	0.0917931	0.234498	100	0.356511	205	0.59422	30.7486	4.12846		65.1091
'0052-01.png'	0.112857	0.758889	0.436098	0.943572	0.429412	0.269993	0.239803	1	0.238846	75	2.08663	15.1206	4.47774		44.4828
'0053-01.png'	6.87989e-05	0.437474	0.999809	0.999966	0.44902	0.031311	0.171352	7	0.555565	24	3.26636	3.87927	3.9279		13.1925
'0054-01.png'	0.0805406	0.966842	0.246709	0.959735	0.327451	0.0808449	0.215417	109	0.353059	249	0.368695	23.3911	3.89487		62.2933
'0056-01.png'	0.114764	0.948803	0.229965	0.943194	0.343137	0.0669632	0.237796	62	0.287279	176	0.73133	21.2872	3.82334		65.7461
'0057-01.png'	0.199463	0.660835	0.331946	0.900457	0.433333	0.100903	0.265773	2	0.119694	99	1.44013	33.2091	4.40846		57.8658
'0058-01.png'	0.0781403	0.875084	0.522988	0.961205	0.382353	0.0700073	0.231387	58	0.453199	151	2.09535	16.5066	3.81611		57.4219
'0059-01.png'	0.102797	0.92559	0.28795	0.949111	0.345098	0.0687218	0.225427	92	0.285801	143	1.29394	25.8846	3.89252		51.9868
'0060-01.png'	0.175391	0.83926	0.289973	0.914766	0.390196	0.138363	0.263133	92	0.223807	136	1.61959	28.8809	4.16086		56.5266
'0061-01.png'	0.0239267	0.682712	0.90204	0.988037	0.419608	0.141605	0.19733	0	0.171428	31	-3.1423	5.25389	4.15814		34.6825
'0062-01.png'	0.0845921	0.926846	0.32283	0.957857	0.364706	0.0754433	0.226931	99	0.267928	97	1.38092	22.9573	3.87112		60.4479
'0063-01.png'	0.0232426	0.792628	0.865249	0.988379	0.429412	0.188942	0.205325	0	0.18472	30	-3.1423	7.97579	4.4135		39.5834
'0064-01.png'	0.0297364	0.867943	0.74598	0.985132	0.433333	0.0414429	0.148202	0	0.182207	18	-3.1423	3.69438	3.89968		32.5148
'0065-01.png'	0.0544696	0.947658	0.351665	0.972775	0.337255	0.0490608	0.202248	77	0.48091	86	1.79105	12.0068	3.77561		53.7069
'0066-01.png'	0.0957337	0.520451	0.714034	0.952138	0.454902	0.00936508	0.194775	0	0.120045	40	-3.1423	4.18011	3.76079		19.9589
'0067-01.png'	0.00224361	0.732697	0.989369	0.998878	0.439216	0.0474968	0.16456	0	0.281818	29	-3.1423	4.89571	4.07391		28.839
'0068-01.png'	0.0913267	0.872031	0.425489	0.95452	0.396078	0.0351295	0.228458	0	0.229379	118	-3.1423	11.8224	3.61788		58.734
